# Supplementary material for: Multi-omics prediction of immune-related adverse events during checkpoint immunotherapy
Source: Nat Commun. 2020 Oct 2;11:4946. doi: 10.1038/s41467-020-18742-9 (PMC7532211; doi:10.1038/s41467-020-18742-9)
Supplement: Supplementary file 4 — Source Data [file 41467_2020_18742_MOESM4_ESM.xlsx]

## Sheet: Fig.1a
Fig.1a Barplot of irAE ROR in 26 cancer types.
Cancer type	irAE ROR
LUAD	3.29
SKCM	3.24
LUSC	3.08
KIRC	2.59
PRAD	2.51
BLCA	2.37
MESO	2.22
BRCA	2.14
CESC	2.08
UCEC	2.06
SARC	1.85
ESCA	1.83
PAAD	1.83
OV	1.74
HNSC	1.61
STAD	1.58
THCA	1.51
CHOL	1.48
ACC	1.3
READ	1.27
COAD	1.2
LIHC	1.18
LGG	1.16
GBM	1.15
UVM	0.87
UCS	0.65

## Sheet: Fig.1b
Fig. 1b Spearman correlation between irAE ROR and 36 factors for positive correlation
irAE/immune therapy response related factors	Category	Rs	FDR
Cytolytic activity	Immune therapy response related factor	0.641026	0.0129681
IFN γ signature	Immune therapy response related factor	0.611624	0.0129681
PD-1	Immune therapy response related factor	0.597265	0.0129681
TCR diversity	irAE related factor/Immune therapy response related factor	0.591655	0.0129681
Macrophages M1	Immune therapy response related factor	0.552821	0.0258865
CD8+ T Cells	Immune therapy response related factor	0.500171	0.0497162
Naive B Cells	Immune therapy response related factor	0.492734	0.0497162
PD-L1	Immune therapy response related factor	0.483077	0.0549535
T cells follicular helper	Immune therapy response related factor	0.422906	0.118723
T cell inflamed GEP	Immune therapy response related factor	0.41265	0.122676
Tumor Mutational burden	irAE related factor/Immune therapy response related factor	0.401709	0.126605
Plasma cells	Immune therapy response related factor	0.389126	0.126605
SNV Neoantigen burden	Immune therapy response related factor	0.37032	0.134005
INDEL Neoantigen burden	Immune therapy response related factor	0.365249	0.16269
Dendritic cells resting	Immune therapy response related factor	0.340493	0.16269
IFN α response	irAE related factor/Immune therapy response related factor	0.329915	0.173904
Dendritic cells activated	Immune therapy response related factor	0.289074	0.218173
TNF signature	irAE related factor/Immune therapy response related factor	0.240342	0.311392
Intra tumor heterogeneity	Immune therapy response related factor	0.230361	0.326914
T cells regulatory Tregs	Immune therapy response related factor	0.160959	0.509324
Mast cells resting	Immune therapy response related factor	0.134283	0.583879
Neutrophils	irAE related factor/Immune therapy response related factor	0.126676	0.591212
NK cells activated	Immune therapy response related factor	0.0379487	0.880881
CD4+ T Cells Memory Resting	Immune therapy response related factor	-0.00923077	0.96536
Macrophages M0	Immune therapy response related factor	-0.0725723	0.771352
Monocytes	Immune therapy response related factor	-0.217778	0.346922
CD4+ T cells naive	Immune therapy response related factor	-0.253333	0.291184
NK cells resting	Immune therapy response related factor	-0.299312	0.206142
Mast cells activated	Immune therapy response related factor	-0.31904	0.176229
B cells memory	Immune therapy response related factor	-0.319977	0.176229
PD-L1 protein expression	Immune therapy response related factor	-0.368205	0.134005
T cell Exhaustion Signature	Immune therapy response related factor	-0.383932	0.126605
Macrophages M2	Immune therapy response related factor	-0.385983	0.126605
T cells CD4+ memory activated	Immune therapy response related factor	NA	NA
T cells γ δ	Immune therapy response related factor	NA	NA
Eosinophils	irAE related factor/Immune therapy response related factor	NA	NA

## Sheet: Fig.1c
Fig.1c Comparison of performance of bivariate models in predicting irAE for all combinations of six significantly correlated variables.
Factor combination		Rs	FDR	log-likelihood ratio test (compare with factor 1)	log-likelihood ratio test (compare with factor 2)
Factor1	Factor2
TCR diversity	CD8+ T Cells	0.751111	0.000824097	0.0174467	0.0215731
PD-1	TCR diversity	0.675214	0.0104344	0.334771	0.0465625
Cytolytic activity	TCR diversity	0.672479	0.0108057	0.417663	0.0223198
IFN γ signature	CD8+ T Cells	0.66906	0.011376	0.126254	0.062778
PD-1	Naive B Cells	0.667009	0.011489	0.0929159	0.0101841
Cytolytic activity	CD8+ T Cells	0.664957	0.0115704	0.292883	0.0213359
CD8+ T Cells	Naive B Cells	0.654701	0.0145062	0.00714393	0.00384435
Cytolytic activity	PD-1	0.649915	0.0155726	0.650957	0.187427
Cytolytic activity	IFN γ signature	0.646496	0.0160499	0.873544	0.0785961
PD-1	Macrophages M1	0.629402	0.0224157	0.321332	0.0481682
Cytolytic activity	Naive B Cells	0.628718	0.0224157	0.110254	0.00504598
IFN γ signature	PD-1	0.623932	0.0224157	0.153812	0.480071
Cytolytic activity	Macrophages M1	0.611624	0.0273183	0.529216	0.0276538
PD-1	CD8+ T Cells	0.607521	0.0273183	0.23533	0.0436992
IFN γ signature	Macrophages M1	0.604786	0.0273183	0.70587	0.216459
Macrophages M1	CD8+ T Cells	0.597265	0.0273183	0.0838314	0.0985898
TCR diversity	Naive B Cells	0.581538	0.0286358	0.151912	0.0941787
IFN γ signature	TCR diversity	0.571282	0.0299409	0.264172	0.0977304
TCR diversity	Macrophages M1	0.544615	0.0366854	0.166633	0.179375
IFN γ signature	Naive B Cells	0.53641	0.0366854	0.115324	0.0297505
Macrophages M1	Naive B Cells	0.532308	0.0366854	0.0839558	0.0498856

## Sheet: Fig.1d
Fig.1d Combined effect of TCR diversity and CD8+ T cell bivariate model
TCGA	Predicted irAE ROR	irAE_ROR
ACC	1.21819	1.3
BLCA	1.83823	2.37
BRCA	1.95303	2.14
CESC	2.50355	2.08
CHOL	1.83266	1.48
COAD	1.82135	1.2
ESCA	2.00902	1.83
GBM	1.20561	1.15
HNSC	1.85612	1.61
KIRC	2.66186	2.59
LGG	0.785736	1.16
LIHC	1.70863	1.18
LUAD	1.95803	3.29
LUSC	2.02875	3.08
MESO	1.98469	2.22
OV	2.02251	1.74
PAAD	1.81626	1.83
PRAD	2.06431	2.51
READ	1.78474	1.27
SARC	1.4386	1.85
SKCM	2.44894	3.24
STAD	2.51289	1.58
THCA	1.91379	1.51
UCEC	1.96422	2.06
UCS	1.27893	0.65
UVM	1.14785	0.87

## Sheet: Fig.2a
Fig.2a Pathway enrichment of top 10 genes significantly correlated with irAE ROR across multiple cancer types
Pathways	p.adjust	richFactor
T cell activation	2.90836e-10	0.461538
negative regulation of immune system process	2.03833e-05	0.307692
regulation of natural killer cell mediated immunity	4.33092e-05	0.153846
negative regulation of leukocyte apoptotic process	4.33092e-05	0.153846
positive regulation of cell killing	0.000129242	0.153846
regulation of leukocyte chemotaxis	0.00049064	0.153846
regulation of interleukin-12 production	0.00124516	0.115385
cell killing	0.00161499	0.153846
response to lipopolysaccharide	0.00161499	0.192308
positive regulation of response to tumor cell	0.00185369	0.0769231

## Sheet: Fig.2b
Fig.2b Spearman correlation between LCP1 expression and irAE ROR.
TCGA	LCP1	irAE_ROR
ACC	10.2948	1.3
BLCA	11.2421	2.37
BRCA	11.3936	2.14
CESC	10.5671	2.08
CHOL	10.8404	1.48
COAD	10.1046	1.2
ESCA	10.4764	1.83
GBM	10.3026	1.15
HNSC	11.0285	1.61
KIRC	11.6397	2.59
LGG	9.18774	1.16
LIHC	10.5329	1.18
LUAD	11.9159	3.29
LUSC	11.5752	3.08
MESO	10.9856	2.22
OV	10.6967	1.74
PAAD	11.1479	1.83
PRAD	13.1495	2.51
READ	9.80759	1.27
SARC	10.6642	1.85
SKCM	10.9181	3.24
STAD	11.2821	1.58
THCA	10.2986	1.51
UCEC	10.4427	2.06
UCS	9.3515	0.65
UVM	7.77643	0.87

## Sheet: Fig.2c
Fig-2c Comparison of performance of bivariate models in predicting irAE for all combinations of the top 10 irAE ROR significantly correlated genes-
Combination		Rs	FDR	log-likelihood ratio test vs factor1	log-likelihood ratio test vs factor2
Factor1	Factor2
LCP1	ADPGK	0.912977	7.9382e-09	0.053929	0.00283536
GZMK	ADPGK	0.893144	8.22726e-08	0.0249381	0.00272103
ADPGK	CTSW	0.883228	2.21726e-07	0.0128758	0.0186482
ADPGK	SH2D1A	0.878783	3.31931e-07	0.00113737	0.0105123
ADPGK	KIR3DL2	0.864421	1.15268e-06	0.00248033	0.00465455
LCP1	CTSW	0.86237	1.33546e-06	0.02251	0.00179357
LCP1	CRTAM	0.858608	1.76833e-06	0.0201246	0.0097146
LCP1	CD8A	0.852111	2.86041e-06	0.0313652	0.0108077
CD8A	ADPGK	0.85177	2.86708e-06	0.0318307	0.00483702
CRTAM	ADPGK	0.849034	3.43421e-06	0.0238846	0.00268043
ADPGK	HLA-DPB2	0.846299	4.09483e-06	0.00999807	0.0240229
LCP1	PTPRCAP	0.844247	4.62912e-06	0.0155465	0.0116743
LCP1	GZMK	0.841853	5.34611e-06	0.0326534	0.0160083
LCP1	SH2D1A	0.833989	8.92782e-06	0.0412916	0.0211285
ADPGK	PTPRCAP	0.833305	9.09174e-06	0.0015974	0.0216543
LCP1	KIR3DL2	0.826808	1.34963e-05	0.0257431	0.00266641
LCP1	HLA-DPB2	0.823731	1.59251e-05	0.028866	0.00369298
SH2D1A	HLA-DPB2	0.818601	2.12005e-05	0.122521	0.0270757
CRTAM	CTSW	0.806976	3.99953e-05	0.547729	0.0571
GZMK	CTSW	0.80595	4.1035e-05	0.425874	0.0471601
CRTAM	CD8A	0.804582	4.28539e-05	0.441674	0.279341
GZMK	CRTAM	0.80253	4.63982e-05	0.357556	0.344448
GZMK	HLA-DPB2	0.801846	4.64899e-05	0.238845	0.0511718
HLA-DPB2	KIR3DL2	0.800821	4.73925e-05	0.028828	0.0229265
CRTAM	SH2D1A	0.799111	5.00522e-05	0.262246	0.289152
SH2D1A	CTSW	0.797401	5.27336e-05	0.360612	0.039778
CD8A	KIR3DL2	0.796717	5.27336e-05	0.195758	0.0494654
GZMK	KIR3DL2	0.794324	5.70472e-05	0.314644	0.0505676
CRTAM	KIR3DL2	0.793298	5.75357e-05	0.164198	0.0301759
CD8A	SH2D1A	0.790221	6.43903e-05	0.317025	0.590526
CD8A	CTSW	0.789879	6.43903e-05	0.56441	0.0826486
CD8A	HLA-DPB2	0.789879	6.43903e-05	0.194346	0.0623444
SH2D1A	PTPRCAP	0.781672	8.22087e-05	0.192997	0.305817
GZMK	CD8A	0.780988	8.22087e-05	0.393339	0.244527
CTSW	HLA-DPB2	0.779962	8.22087e-05	0.0616958	0.106808
CTSW	KIR3DL2	0.777911	8.22087e-05	0.0519332	0.0699686
GZMK	PTPRCAP	0.774149	8.70142e-05	0.110394	0.177709
HLA-DPB2	PTPRCAP	0.774149	8.70142e-05	0.0266953	0.184215
CRTAM	PTPRCAP	0.773807	8.70142e-05	0.152006	0.259246
PTPRCAP	KIR3DL2	0.771414	8.70142e-05	0.185491	0.0213694
GZMK	SH2D1A	0.770046	8.70142e-05	0.309114	0.330098
CD8A	PTPRCAP	0.765601	8.70142e-05	0.194107	0.566503
SH2D1A	KIR3DL2	0.76184	8.70142e-05	0.231471	0.0374637
CTSW	PTPRCAP	0.759446	8.70142e-05	0.0396452	0.658377
CRTAM	HLA-DPB2	0.755343	8.70142e-05	0.458026	0.0875632

## Sheet: Fig.2d
Fig2.d Combined effect of LCP1 and ADPGK bivariate model
TCGA	LCP1+ADPGK	irAE_ROR
ACC	1.60489	1.3
BLCA	2.13634	2.37
BRCA	2.02161	2.14
CESC	1.93169	2.08
CHOL	1.76875	1.48
COAD	1.58003	1.2
ESCA	1.66237	1.83
GBM	1.66378	1.15
HNSC	1.96101	1.61
KIRC	2.3092	2.59
LGG	0.639707	1.16
LIHC	1.32915	1.18
LUAD	2.52113	3.29
LUSC	2.50639	3.08
MESO	2.21048	2.22
OV	1.89055	1.74
PAAD	2.0063	1.83
PRAD	3.23226	2.51
READ	1.40138	1.27
SARC	1.96131	1.85
SKCM	2.04009	3.24
STAD	1.95599	1.58
THCA	1.6417	1.51
UCEC	1.81544	2.06
UCS	1.40957	0.65
UVM	0.588864	0.87

## Sheet: Fig.3b-d
Fig. 3b-d. Validation of the predictive power of LCP1 and ADPGK in a patient cohort.
Patient ID	Cancer Type	irAEs	LCP1	ADPGK	Geometric mean of LCP1 and ADPGK
1	lung cancer	with irAEs	0.471429	0.278571	0.207492
2	pancreas cancer	with irAEs	0.452857	0.23	0.0892829
3	lung cancer	with irAEs	0.668571	0.345714	0.36239
4	lung cancer	with irAEs	0.69	0.274286	0.322734
5	lung cancer	with irAEs	0.155714	0.208571	0.480765
6	liver cancer	with irAEs	0.195714	0.137143	0.0924276
7	lung cancer	with irAEs	0.581429	0.628571	0.165486
8	lung cancer	with irAEs	0.438571	0.462857	0.435037
9	lung cancer	with irAEs	0.728571	0.53	0.406317
10	lung cancer	with irAEs	0.268571	0.231429	0.180215
11	lung cancer	with irAEs	0.871429	0.437143	0.0318479
12	lung cancer	with irAEs	0.391429	0.377143	0.163832
13	lung cancer	with irAEs	0.137143	0.0828571	0.604541
14	lung cancer	with irAEs	0.23	0.0371429	0.0770237
15	lung cancer	without irAEs	0.418571	0.102857	0.450551
16	lung cancer	without irAEs	0.132857	0.06	0.621404
17	lung cancer	without irAEs	0.451429	0.365714	0.249309
18	lung cancer	without irAEs	0.244286	0.0242857	0.120077
19	lung cancer	without irAEs	0.224286	0.0642857	0.617202
20	lung cancer	without irAEs	0.262857	0.154286	0.384219
21	lung cancer	without irAEs	0.277143	0.362857	0.0414039
22	lung cancer	without irAEs	0.348571	0.158571	0.0661631
23	lung cancer	without irAEs	0.26	0.197143	0.201383
24	lung cancer	without irAEs	0.401429	0.164286	0.317117
25	lung cancer	without irAEs	0.09	0.304286	0.106599
26	lung cancer	without irAEs	0.0342857	0.05	0.235103
27	lung cancer	without irAEs	0.0928571	0.0471429	0.2264
28	lung cancer	without irAEs	0.101429	0.01	0.256805

## Sheet: Fig.S1
Supplementary Figure 1. Spearman correlation between irAE ROR and objective response rate across 21 cancer types.
TCGA	irAE ROR	Objective Response Rate
ACC	1.29995	0.06
BLCA	2.36889	0.181481
BRCA	2.14223	0.0571429
CESC	2.07996	0.19697
COAD	1.19996	0.27451
DLBC	2.39423	0.363636
ESCA	1.82652	0.10767
GBM	1.15164	0.0874317
HNSC	1.60873	0.145985
KIRC	2.5867	0.237288
LIHC	1.17797	0.17284
LUAD	3.29291	0.167986
LUSC	3.08106	0.174026
MESO	2.21927	0.148936
OV	1.73962	0.105882
PAAD	1.82517	0.0425532
PRAD	2.50719	0.0784314
SARC	1.85129	0.0932203
SKCM	3.23977	0.370413
UCEC	2.05507	0.133333
UVM	0.866631	0.0789474

[truncated: 12 more sheets: Fig.S2, Fig.S3, Fig.S4, Fig.S5, Fig.S6, Fig.S7, Fig.S8a, Fig.S8b, Fig.S9, Fig.S10, Fig.S12, Fig.S13]
